# Supplementary material for: Discovery of Novel Phenolic Compounds from Eutypa lata Through OSMAC Approach: Structural Elucidation and Antibiotic Potential
Source: Int J Mol Sci. 2025 Jun 16;26(12):5774. doi: 10.3390/ijms26125774 (PMC12193298; doi:10.3390/ijms26125774)
Supplement: Supplementary file 1 [file ijms-26-05774-s001.zip]

Archive with 1 entries (1 files):
- ijms-3490419-supplementary.pdf
